# Supplementary material for: Lizards and rabbits may increase Chagas infection risk in the Mediterranean-type ecosystem of South America
Source: Sci Rep. 2020 Feb 5;10:1853. doi: 10.1038/s41598-020-59054-8 (PMC7002642; doi:10.1038/s41598-020-59054-8)
Supplement: Supplementary file 2 — Dataset 2. [file 41598_2020_59054_MOESM2_ESM.xlsx]

## Sheet: Population 1
Manuscript title: Lizards and rabbits may increase Chagas infection risk in the Mediterranean-type ecosystem of South America.
Authors: Esteban San Juan, Raúl Araya-Donoso, Alejandra Sandoval-Rodríguez, Andrea Yáñez-Meza, Nicol Quiroga, Carezza Botto-Mahan
POPULATION 1: LOS TAMBOS
Bug ID	Nymphal stage	Infection status	[ng/µl]
1453	I	-	1.7
1454	I	-	2.3
1455	I	-	3.3
1458	I	-	1.7
1459	I	-	2.1
1460	I	-	2.5
1461	I	-	2.4
1462	I	-	1.3
1466	I	-	2
1468	I	-	1.3
1469	I	-	2
1472	I	-	4
1473	I	-	2.9
1474	I	-	1.6
1475	I	-	1.6
1477	I	-	1.8
1478	I	-	3.2
1479	I	-	3
1480	I	-	2.2
1481	I	-	1.7
1482	I	-	1.7
1483	I	-	2.5
1485	I	-	1.6
1489	I	-	1.8
1490	I	-	2.8
1491	I	-	0.8
1492	I	-	0.7
1494	I	-	2.7
1495	I	-	1
1497	I	-	1
1499	I	-	1.1
1502	I	-	2
1503	I	-	1.9
1508	I	-	0.5
1510	I	-	2
1511	I	-	1.2
1512	I	-	3.2
1515	I	-	1.4
1516	I	-	3.6
1517	I	-	2.3
1521	I	-	3.9
1525	I	-	5.3
1527	I	-	1.3
1534	I	-	3.6
1536	I	-	2.7
1539	I	-	4.3
1555	I	-	4
1558	I	-	2.4
1564	I	-	3.1
1570	I	-	5.7
1571	I	-	2
1573	I	-	2.1
1574	I	-	0.9
1575	I	-	1.3
1580	I	-	0.6
1582	I	-	0
1585	I	-	3.7
1588	I	-	1
1590	I	-	1.3
1594	II	-	4.4
1595	II	-	3.6
1596	II	-	7.3
1597	II	-	13.7
1600	II	-	4.3
1601	II	-	6.4
1602	II	-	5.4
1603	II	-	6.8
1604	II	-	4.6
1605	II	-	3.3
1606	II	-	6.7
1607	II	-	4.5
1608	II	-	1.2
1609	II	-	3.7
1610	II	-	2.8
1611	II	-	6.6
1612	II	-	2.4
1613	II	-	3.6
1614	II	-	3.9
1615	II	-	4.7
1616	II	-	2.4
1617	II	-	1.8
1619	II	-	11.2
1622	II	-	5.5
1624	II	-	6.4
1627	II	-	7.5
1628	II	-	1.6
1629	II	-	6
1631	II	-	4.6
1634	III	-	14.2
1635	III	-	9.2
1637	III	-	13.7
1638	III	-	4.9
1639	III	-	6.5
1641	III	-	7
1642	III	-	6
1643	III	-	19.7
1644	III	-	8.6
1646	III	-	7.5
1647	III	-	8.6
1649	III	-	10.8
1653	III	-	7.2
1657	III	-	11.9
1658	III	-	9.7
1660	III	-	7.9
1663	III	-	24.6
1665	III	-	5.6
1666	IV	-	8.7
1668	IV	-	5
1669	IV	-	19.3
1670	IV	-	7.7
1671	IV	-	24.6
1672	IV	-	7.3
1673	IV	-	9.5
1675	IV	-	12.4
1676	IV	-	17.6
1678	IV	-	13.9
1680	IV	-	18.8
1681	IV	-	23.4
1682	IV	-	28.2
1683	IV	-	5
1684	V	-	5.8
1685	V	-	3.9
1686	V	-	99.9
1688	V	-	5.2
1689	V	-	3.6
1690	V	-	342.3
1691	V	-	19.3
1692	V	-	90.9
1693	V	-	3.5
1694	V	-	5.3
1695	V	-	3.1
1696	V	-	2.2
1697	V	-	12.2
1698	V	-	4.6
1700	V	-	24.8
1701	V	-	4.1
1702	V	-	38
1703	V	-	11.4
1704	V	-	10.5
1705	V	-	5.6
1706	V	-	212.3
1707	V	-	14.2
1708	V	-	225.5
1709	V	-	9.5
1710	V	-	8.2
1711	V	-	6.9
1712	V	-	5.3
1713	V	-	8.3
1715	A	-	33
1717	A	-	16.3
1718	A	-	32
1719	A	-	14.1
1720	A	-	1.3

## Sheet: Population 2
POPULATION 2: PICHASCA
Bug ID	Nymphal stage	Infection status	[ng/µl]
1275	I	-	4.9
1310	II	-	2.7
1313	II	-	7.9
1359	III	-	8.1
1405	V	-	46.4
1406	V	-	130.4
1414	V	-	38.4
1439	V	-	2.6
1440	V	-	76.6
1444	V	-	11.4

## Sheet: Population 3
POPULATION 3: EL MAITÉN
Bug ID	Nymphal stage	Infection status	[ng/µl]
682	I	-	1.5
683	I	-	5.9
684	I	-	2.2
685	I	-	2.8
686	I	-	2.5
687	I	-	3.9
688	I	-	1.9
689	I	-	3.3
690	I	-	2.7
691	I	-	2.2
692	I	-	3.8
693	I	-	3.3
694	I	-	3.1
695	I	-	3.2
696	I	-	2.3
697	I	-	1.5
698	I	-	1
699	I	-	2.8
700	I	-	4.5
701	I	-	4
702	I	-	4.7
703	I	-	15.4
704	I	-	3.1
705	I	-	1.9
706	I	-	3.3
707	I	-	3.5
708	I	-	3
709	I	-	4.7
710	I	-	2.6
711	I	-	3.3
712	I	-	4.1
713	I	-	2.1
714	I	-	4.1
715	I	-	2.2
716	I	-	2.1
717	I	-	1.9
718	I	-	4.3
719	I	-	3.7
720	I	-	1.5
721	I	-	0.7
722	I	-	3.9
723	I	-	1.9
724	I	-	1.6
725	I	-	3
726	I	-	3.6
727	I	-	5.4
728	I	-	2.8
729	I	-	4.5
730	I	-	2.4
731	I	-	0.4
732	I	-	3.9
733	I	-	2
734	I	-	1.1
735	I	-	4.6
736	I	-	2.2
737	I	-	1
738	I	-	2.5
739	I	-	3
740	I	-	2.3
741	I	-	1.7
742	I	-	3.2
743	I	-	1.2
744	I	-	2.5
745	I	-	1.8
746	I	-	0.4
747	I	-	0.7
748	I	-	1.1
749	I	-	32.3
750	I	-	0.9
751	I	-	1.6
752	I	-	1.6
753	I	-	1.5
754	I	-	1
755	I	-	2.1
756	I	-	1.4
757	I	-	2.3
758	I	-	1.6
759	I	-	0.9
760	I	-	2.7
761	I	-	1.7
762	I	-	2.2
763	I	-	1.5
764	I	-	1.5
765	I	-	1.1
766	I	-	0.5
767	I	-	0.3
768	I	-	1.5
769	I	-	2.8
770	I	-	3.6
771	I	-	1.6
772	I	-	2.8
773	I	-	1.2
774	I	-	3
775	I	-	2.6
777	I	-	1.3
778	I	-	2.1
779	I	-	1.8
780	I	-	3.3
781	I	-	3
782	I	-	1.4
783	I	-	1.4
784	I	-	19.4
785	I	-	2.7
786	I	-	1.3
787	I	-	2.3
788	I	-	1.9
789	I	-	1.9
790	I	-	1.5
791	I	-	3
792	I	-	3.1
793	I	-	2
794	I	-	1.6
795	I	-	2.4
796	I	-	4.8
797	I	-	4.1
798	I	-	6
799	I	-	2.7
800	I	-	4.1
801	I	-	3.6
802	I	-	2.5
803	I	-	1.2
804	I	-	5
805	I	-	1.4
806	I	-	4.5
807	I	-	0.6
808	I	-	1.7
809	I	-	0.4
810	I	-	1.5
811	I	-	3
812	I	-	2
813	I	-	1.6
814	I	-	3.5
815	I	-	1.5
816	I	-	10
817	I	-	2.4
818	I	-	2.6
819	I	-	0.7
820	I	-	1.5
821	I	-	2
822	I	-	3.8
823	I	-	2.9
824	I	-	1.5
825	I	-	0.9
826	I	-	1.4
827	I	-	2.6
828	I	-	3
829	I	-	2.1
830	I	-	3.7
831	I	-	6.4
832	I	-	1
833	I	-	3.4
834	I	-	2
835	I	-	2.5
836	I	-	1.7
837	I	-	3.4
838	I	-	2.1
839	I	-	1.3
840	I	-	4.2
841	I	-	4.4
842	I	-	1.9
843	I	-	2.7
844	I	-	1.4
845	I	-	5.3
847	I	-	2.1
848	I	-	2.8
849	I	-	1.9
850	I	-	1.3
851	I	-	2.2
852	I	-	1.3
853	I	-	1.1
854	I	-	1.4
855	I	-	0.9
856	I	-	2.2
857	I	-	1
858	I	-	1.7
859	I	-	2
860	I	-	2.1
861	I	-	2.6
862	II	-	0.4
863	II	-	8.9
864	II	-	7.8
865	II	-	6
866	II	-	1.4
867	II	-	4.8
868	II	-	4.4
869	II	-	1
870	II	-	3.8
871	II	-	4.5
872	II	-	2.2
873	II	-	3.2
874	II	-	5.4
875	II	-	3.9
876	II	-	1.9
877	II	-	4.1
878	II	-	2.8
879	II	-	1.1
880	II	-	3.6
881	II	-	5.4
882	II	-	6.5
883	II	-	12.5
884	II	-	6.2
886	II	-	2.8
887	II	-	1.9
888	II	-	3.5
889	II	-	9.6
890	II	-	1.5
891	II	-	1.9
892	II	-	0.9
893	II	-	3.2
894	II	-	13.4
895	II	-	5.3
896	II	-	7.5
897	II	-	9.1
898	II	-	7.3
899	II	-	9.8
900	II	-	3.1
901	II	-	1.2
902	II	-	1.8
903	II	-	2.3
904	II	-	3.3
905	II	-	3
906	II	-	1.6
907	II	-	2.2
908	III	-	4
909	III	-	5.8
910	III	-	8
911	III	-	9
912	III	-	1.9
913	III	-	8.2
914	III	-	6.1
915	III	-	2
916	III	-	4.8
917	III	-	3.8
918	III	-	7.3
919	III	-	2.5
920	III	-	3
921	III	-	6
922	III	-	4
923	III	-	3.9
924	III	-	32.5
925	III	-	6.4
926	III	-	4.5
927	III	-	3.8
928	III	-	4.2
929	III	-	27.7
930	III	-	9.9
931	III	-	8.4
932	III	-	8.6
933	III	-	23.7
934	III	-	6.5
935	III	-	4.7
936	III	-	9.3
937	III	-	10.1
938	III	-	3.8
939	III	-	5.8
940	III	-	2.7
941	III	-	9.4
942	III	-	14.1
943	III	-	3.9
944	III	-	7.2
945	III	-	11.3
946	III	-	4.9
947	III	-	6.5
948	III	-	2.4
949	III	-	8.4
950	III	-	5.6
951	III	-	6.1
952	III	-	11.9
953	III	-	1
954	III	-	36.5
956	III	-	11.3
957	III	-	3.6
958	III	-	9.5
959	III	-	6.1
960	III	-	5.7
961	III	-	12
962	III	-	5.7
963	III	-	7.6
964	III	-	7.9
965	III	-	1.9
966	III	-	3.4
967	III	-	9.2
968	III	-	2
969	IV	-	17.4
970	IV	-	3.7
971	IV	-	16.5
972	IV	-	10.4
973	IV	-	16.9
974	IV	-	11.4
975	IV	-	7.5
976	IV	-	10.4
977	IV	-	17.9
978	IV	-	6.4
979	IV	-	12.5
980	IV	-	8.2
981	IV	-	2.7
982	IV	-	14.6
983	IV	-	10.9
984	IV	-	12.6
985	IV	-	13.3
986	IV	-	12
987	IV	-	19.5
988	IV	-	24.6
989	IV	-	9.6
990	IV	-	9.4
991	IV	-	5.4
992	IV	-	14.2
993	IV	-	4.4
994	IV	-	6.4
995	IV	-	7.7
996	IV	-	4.5
997	IV	-	16.4
998	IV	-	35.1
999	IV	-	8.8
1000	IV	-	5
1001	IV	-	21
1002	IV	-	18.1
1003	IV	-	14
1004	IV	-	7.5
1005	IV	-	8.9
1006	IV	-	11.5
1007	IV	-	20.4
1008	IV	-	9.8
1009	IV	-	10.4
1010	IV	-	15.8
1011	IV	-	12.1
1012	IV	-	16.4
1013	IV	-	18
1014	V	-	21.6
1015	V	-	12.6
1016	V	-	5.6
1017	V	-	4.7
1018	V	-	1.5
1019	V	-	-11.9
1020	V	-	1.3
1022	V	-	4.1
1024	V	-	-0.8
1025	V	-	12
1026	V	-	5.4
1027	V	-	35.3
1029	V	-	4.4
1030	V	-	4.7
1031	V	-	6.1
1032	V	-	6.2
1033	V	-	15.4
1034	V	-	2.6
1035	V	-	4.8
1037	V	-	6.8
1038	V	-	36.5
1039	V	-	8.4
1040	V	-	4.2
1041	V	-	144.2
1042	V	-	43.2
1043	A	-	16
1044	A	-	4.9

## Sheet: Population 4
POPULATION 4: LA RINCONADA
Bug ID	Nymphal stage	Infection status	[ng/µl]
1047	I	-	3.4
1048	I	-	1.9
1049	I	-	2.7
1050	I	-	4.9
1051	I	-	0.2
1052	I	-	4.9
1053	I	-	3
1054	I	-	0.9
1055	I	-	3.7
1056	I	-	4.5
1057	I	-	1.9
1058	I	-	3.6
1059	I	-	5.1
1060	I	-	9
1061	I	-	9.9
1062	I	-	9.4
1063	I	-	2.7
1064	I	-	5
1065	I	-	5.1
1066	I	-	4
1067	I	-	5.5
1068	I	-	10.7
1069	I	-	2.7
1070	I	-	2.2
1071	II	-	4.1
1072	II	-	2.2
1073	II	-	4.5
1074	II	-	3
1076	II	-	2.6
1077	II	-	7
1078	II	-	3.4
1080	II	-	4.9
1081	II	-	12.1
1082	II	-	3.7
1083	II	-	2.4
1084	II	-	2.5
1085	II	-	3.4
1086	II	-	1.5
1087	II	-	20.4
1088	II	-	4.7
1089	II	-	3.4
1090	II	-	2.6
1091	II	-	0.5
1092	II	-	12
1093	II	-	3.6
1094	II	-	6.6
1095	II	-	1.5
1096	II	-	3.6
1097	II	-	1.8
1098	II	-	2.1
1099	II	-	2.2
1100	II	-	3.9
1101	II	-	0.7
1102	II	-	2.7
1103	II	-	1.3
1105	II	-	4
1106	II	-	12.8
1107	III	-	8.3
1108	III	-	10.4
1109	III	-	9.3
1110	III	-	10.5
1111	III	-	8.7
1112	III	-	11.2
1113	III	-	12.4
1114	III	-	10.8
1115	III	-	23.2
1116	III	-	8.5
1117	III	-	7.7
1118	III	-	12.4
1119	III	-	11.7
1120	III	-	9.8
1121	III	-	9.4
1122	III	-	4.4
1123	III	-	2.7
1124	III	-	3.6
1125	III	-	2.4
1126	III	-	4.4
1127	III	-	3.2
1128	III	-	4.7
1129	III	-	6.5
1130	III	-	3.9
1131	III	-	1.7
1132	III	-	4.9
1133	III	-	5
1134	III	-	3.5
1135	III	-	2.1
1136	III	-	5.2
1137	III	-	3.8
1138	III	-	6.3
1139	III	-	8.5
1140	III	-	2.6
1141	III	-	3.4
1142	III	-	4.5
1143	III	-	3.1
1144	III	-	6.3
1145	III	-	2.7
1146	III	-	6.2
1147	III	-	4.8
1148	III	-	6.6
1149	III	-	2.1
1150	III	-	5.6
1151	III	-	2.2
1152	III	-	9
1153	III	-	2.6
1154	III	-	3.7
1155	III	-	2.5
1156	III	-	2.3
1157	III	-	4.6
1158	III	-	2.5
1159	III	-	3.5
1160	III	-	8.6
1161	III	-	5.6
1162	III	-	4.8
1163	III	-	4.2
1164	III	-	4.2
1165	III	-	4.5
1166	III	-	11.1
1167	III	-	2
1168	IV	-	4.6
1169	IV	-	7.6
1170	IV	-	9.4
1171	IV	-	5.3
1172	IV	-	2
1173	IV	-	2.4
1174	IV	-	2.7
1175	IV	-	9.9
1176	IV	-	23.8
1177	IV	-	4.3
1178	IV	-	27.4
1179	IV	-	5.1
1180	IV	-	3.6
1181	IV	-	5.7
1182	IV	-	11.2
1183	IV	-	15.3
1184	IV	-	7.4
1185	IV	-	13
1186	IV	-	11.5
1187	IV	-	22.8
1188	V	-	36.5
1189	V	-	56.9
1190	V	-	454.2
1191	V	-	6.5
1192	V	-	6.1
1193	V	-	13.2
1194	V	-	72.4
1195	V	-	4.3
1196	V	-	14.8
1197	V	-	5
1198	V	-	31.1
1199	V	-	-0.1
1200	V	-	11.2
1201	V	-	5.9
1202	V	-	18.4
1203	V	-	24.5
1204	V	-	5.3
1205	V	-	134.3
1206	V	-	39.4
1207	V	-	6.9
1208	V	-	41.3
1209	V	-	4.9
1210	V	-	17.7
1211	V	-	13.6
1212	V	-	57.9
1213	V	-	18.3
1214	V	-	450.5
1215	V	-	8.8
1216	V	-	10.2
1217	V	-	9.7
1218	V	-	12
1219	V	-	36.3
1220	V	-	0.6
1221	V	-	7.4
1222	V	-	3.3
1223	V	-	52
1224	V	-	19.9
1225	V	-	95.6
1226	V	-	129.9
1227	A	-	32.7
1228	A	-	379.1
1229	A	-	6
1230	A	-	13.8
1231	A	-	29.7
1233	A	-	35
1234	A	-	4.7
1235	A	-	3.7

## Sheet: Population 5
POPULATION 5: VALLE HERMOSO
Bug ID	Nymphal stage	Infection status	[ng/µl]
367	I	-	3.3
368	I	-	3.9
369	I	-	1.4
370	I	-	2.3
371	I	-	2.7
372	I	-	4
373	I	-	1.3
374	I	-	1.2
375	I	-	2.5
376	I	-	1.1
377	I	-	1.8
378	I	-	5.2
379	I	-	1.7
380	I	-	0.7
381	I	-	1.2
382	I	-	0.8
383	I	-	2.3
384	I	-	2.2
385	I	-	1.9
386	I	-	4.1
387	I	-	1.8
388	I	-	0.6
389	I	-	1.8
390	I	-	2
391	I	-	1.9
392	I	-	2.1
393	I	-	1.6
394	I	-	1.5
395	I	-	10.9
396	I	-	1.2
397	I	-	1.4
398	I	-	15
399	I	-	3
400	I	-	3.8
401	I	-	3.7
402	I	-	2.3
403	I	-	1.4
404	I	-	3.5
405	I	-	3.5
406	I	-	2.9
407	I	-	2.7
408	I	-	2.2
409	I	-	3.7
410	I	-	3.8
411	I	-	2.5
412	I	-	4.2
413	I	-	1.9
414	I	-	1.3
415	I	-	2.3
416	I	-	1.7
417	I	-	2.1
418	I	-	3.6
419	I	-	0.7
420	I	-	1.2
421	I	-	2.8
422	I	-	1.7
423	I	-	1.4
424	I	-	0.1
425	I	-	3.1
426	I	-	1.6
427	I	-	1.2
428	I	-	1.6
429	I	-	0.8
430	I	-	1.2
431	I	-	4.7
432	I	-	1.6
433	I	-	1.9
434	I	-	1.8
435	I	-	1.7
436	I	-	2.1
437	I	-	1.8
438	I	-	2.7
439	I	-	0.9
440	I	-	1.5
441	I	-	1.8
442	I	-	3.3
444	I	-	1.1
445	I	-	1.9
446	I	-	2.4
447	I	-	1.5
448	I	-	2
449	I	-	3
450	I	-	0.9
451	I	-	2
452	I	-	3.3
453	I	-	3
454	I	-	2.2
455	I	-	1.7
456	I	-	2.9
457	I	-	0.9
458	I	-	13.7
459	I	-	2.2
460	I	-	0.6
461	I	-	4.3
462	I	-	3.6
463	I	-	1.2
464	I	-	2.7
465	I	-	2.1
466	I	-	1.8
467	I	-	0.4
468	I	-	0.7
469	I	-	3.8
470	I	-	1.9
471	I	-	2.9
472	I	-	2.1
473	I	-	2.9
474	I	-	0.3
475	I	-	1.6
476	I	-	0.8
477	I	-	5
478	I	-	0.5
479	I	-	0.4
480	I	-	7
481	I	-	3.6
482	I	-	4.6
483	I	-	0.7
484	I	-	1.2
485	I	-	1.6
486	I	-	0.6
487	I	-	1.4
488	I	-	2.6
489	I	-	5
490	I	-	0.8
491	I	-	4.2
492	I	-	3.1
493	I	-	2.4
494	I	-	1.4
495	I	-	6.2
496	I	-	1.4
497	I	-	4.3
498	I	-	2.5
499	I	-	4.2
500	I	-	1.2
501	I	-	1.1
502	I	-	1.9
503	I	-	2.3
504	I	-	2.6
505	I	-	1.6
506	I	-	2.1
507	I	-	1.1
508	I	-	3.8
509	I	-	2.6
510	I	-	1.7
511	I	-	2.2
512	I	-	1.1
513	I	-	8.6
514	I	-	1.8
515	I	-	2
516	I	-	3.5
517	I	-	2.9
518	I	-	0.6
519	I	-	1.8
520	I	-	1
521	I	-	2.1
522	I	-	2.1
523	I	-	1.4
524	I	-	1.9
525	I	-	2.6
526	I	-	2
527	I	-	3
528	I	-	2.8
529	I	-	1.2
530	I	-	2.1
531	I	-	2.1
532	I	-	3.8
533	I	-	2.1
534	I	-	1.6
535	I	-	1.8
536	I	-	2.5
537	I	-	1.4
539	I	-	1.6
540	I	-	1.6
541	I	-	4.4
542	I	-	2.6
543	I	-	1.3
544	I	-	2.8
545	I	-	4.1
546	I	-	1.3
547	I	-	3
548	I	-	12
549	I	-	1.5
550	I	-	41.5
551	I	-	8.8
552	I	-	1.5
553	I	-	1.6
554	I	-	2.7
555	I	-	1.4
556	I	-	2.2
557	I	-	0.9
558	I	-	0.6
559	I	-	1.1
560	I	-	2.6
561	I	-	2.8
562	I	-	2.1
563	I	-	6.3
564	I	-	0.6
565	I	-	1.2
566	I	-	2.1
567	I	-	1
568	I	-	2.2
569	I	-	1.8
570	I	-	0.9
571	I	-	1.4
572	I	-	1.3
573	I	-	2.1
574	I	-	3.5
575	I	-	1.6
576	I	-	1.1
577	I	-	3.2
578	I	-	2.2
579	I	-	4.6
580	I	-	2.7
581	I	-	1.2
582	I	-	0.8
583	I	-	1.8
584	I	-	2.3
585	I	-	2.4
586	I	-	4
587	I	-	2.2
588	I	-	1.9
589	I	-	2.9
590	I	-	1.2
591	I	-	1.4
592	I	-	2.9
593	I	-	2.1
594	I	-	3.4
595	I	-	0.8
596	II	-	4.6
597	II	-	7.4
598	II	-	4.8
599	II	-	9.6
600	II	-	11.3
601	II	-	9.1
602	II	-	4.7
604	II	-	6.3
605	II	-	1.6
606	II	-	1.5
607	II	-	25.3
608	II	-	3.2
609	II	-	5.6
610	II	-	3.1
611	II	-	1.7
612	II	-	1
613	II	-	4.5
614	II	-	3.9
615	II	-	1.6
616	II	-	12
617	II	-	0.6
618	II	-	2.4
619	II	-	13.7
620	II	-	3.5
621	II	-	2.8
622	II	-	1
623	II	-	2.2
624	II	-	2
625	II	-	2.6
626	II	-	1.3
627	II	-	1.7
628	II	-	5.9
629	II	-	2.6
630	II	-	3.3
631	II	-	2.7
632	II	-	3.9
633	II	-	8.3
634	II	-	3.1
635	II	-	0.7
636	II	-	1.8
637	II	-	6.7
638	II	-	2.8
639	II	-	2.8
640	II	-	2
641	II	-	1.8
642	II	-	1.2
643	II	-	1
644	II	-	0.4
645	II	-	0.8
646	III	-	4.5
647	III	-	5.5
648	III	-	3.8
649	III	-	2.5
650	III	-	2.6
651	III	-	10.8
652	III	-	3.6
653	III	-	2.9
654	III	-	3.4
655	III	-	4
656	III	-	1.5
657	III	-	1.2
658	III	-	8.4
659	III	-	3.1
661	III	-	5
662	IV	-	9.9
663	IV	-	19.8
664	IV	-	12.8
665	V	-	205.4
666	V	-	55.8
667	V	-	5.9
668	V	-	3.2
669	V	-	4.5
670	V	-	310.1
671	V	-	4.6
672	V	-	6.4
673	V	-	59.2
674	V	-	225.5
675	V	-	573.2
676	A	-	91.3
677	A	-	213.4
678	A	-	66.5
679	A	-	287.8
680	A	-	18.8
681	A	-	121.9

## Sheet: Population 6
POPULATION 6: LOS POZOS
Bug ID	Nymphal stage	Infection status	[ng/µl]
3158	II	-	6.1
3206	III	-	2.5
3212	III	-	19.4
3227	V	-	4.4
3232	V	-	564.7
3239	V	-	220.4
3244	V	-	27.2
3245	V	-	557.8
3246	A	-	232.5
3248	A	-	61.5
3249	A	-	195.7
3250	A	-	349.1
3254	A	-	91.1
3255	A	-	551.9
3256	A	-	691
3259	A	-	114.3
3261	A	-	271.9
3271	A	-	578.7

## Sheet: Population 7
POPULATION 7: FARELLÓN SÁNCHEZ
Bug ID	Nymphal stage	Infection status	[ng/µl]
1	I	-	3.1
3	I	-	1.5
4	I	-	2.1
5	I	-	2.3
6	I	-	0.7
7	I	-	0.7
8	I	-	0.5
9	I	-	1.7
10	I	-	1.8
12	II	-	1.5
13	II	-	3.7
14	II	-	0.1
15	II	-	8.2
16	II	-	2.1
17	II	-	2.5
18	II	-	7.6
19	II	-	2.1
20	II	-	0.4
21	II	-	2.8
22	II	-	0.9
25	II	-	2.5
26	II	-	1.1
27	II	-	2.4
28	II	-	2.9
30	II	-	1.8
31	II	-	1.7
32	II	-	2.2
34	II	-	1.7
38	III	-	0.4
43	III	-	1.1
44	III	-	1.1
47	III	-	0.7
54	III	-	1.8
58	III	-	0.8
59	III	-	1.9
60	III	-	1.7
61	III	-	1.7
62	III	-	3.2
67	IV	-	0.7
80	IV	-	2.8
84	I	-	3.8
86	I	-	2.1
87	I	-	1.2
88	I	-	0.6
89	I	-	2.5
90	I	-	3
91	V	-	0.3
92	V	-	5.2
93	V	-	3.1
95	V	-	12.1
96	V	-	2.9
97	V	-	4.8
98	V	-	2.3
99	V	-	-0.1
100	V	-	71.7
101	V	-	2.1
103	V	-	6.9
104	V	-	3.9
105	V	-	2.4
106	V	-	8.9
109	V	-	28.6
110	V	-	3.6
111	V	-	10.6
113	V	-	7.6
114	V	-	13.1
115	V	-	49.5
116	V	-	13
117	V	-	3.5
118	V	-	50.7
119	V	-	2.9
120	V	-	3
121	V	-	2.8
122	V	-	1.6
124	V	-	3.4
125	V	-	3.5
126	V	-	3.3
129	A	-	27.3
130	A	-	645.3
136	A	-	80.1
137	A	-	2.7
139	A	-	4.9
142	A	-	78.6

## Sheet: Population 8
POPULATION 8: CAÑA DE MICHIO
Bug ID	Nymphal stage	Infection status	[ng/µl]
143	I	-	0.9
145	I	-	2.4
148	I	-	1.5
149	I	-	0.6
153	I	-	1.6
155	I	-	3.1
159	II	-	2.2
166	II	-	4.8
196	II	-	3.2
211	II	-	1.7
219	II	-	2.2
229	III	-	31.6
288	IV	-	16.5
298	I	-	0.1
300	I	-	0.3
306	IV	-	7
329	IV	-	3.2
346	V	-	22.9
347	V	-	8

## Sheet: Population 9
POPULATION 9: SAN AGUSTÍN
Bug ID	Nymphal stage	Infection status	[ng/µl]
3114	IV	-	6.6
3121	V	-	18
3125	V	-	32
3127	V	-	9.6
3133	A	-	220.4
3146	A	-	0

## Sheet: Population 10
POPULATION 10: LA HIGUERILLA
Bug ID	Nymphal stage	Infection status	[ng/µl]
2929	I	-	4.5
2932	I	-	4
2933	I	-	3.8
2937	I	-	5
2939	I	-	2.2
2941	I	-	5.5
2942	I	-	2.5
2945	I	-	3.5
2950	I	-	3.5
2957	I	-	2.7
2959	I	-	2.8
3016	IV	-	9.9
3020	V	-	68.7
3028	A	-	257.9

[truncated: 8 more sheets: Population 11, Population 12, Population 13, Population 14, Population 15, Population 16, Population 17, Population 18]
